# Supplementary material for: Anxiety disorders and adhesive capsulitis: a bidirectional Mendelian randomization study
Source: Front Immunol. 2024 Jan 8;14:1297477. doi: 10.3389/fimmu.2023.1297477 (PMC10800800; doi:10.3389/fimmu.2023.1297477)
Supplement: Supplementary file 1 [file Table_1.xlsx]

## Sheet: exposure.F
Supplementary table 1. Detailed information of F-value of SNPs
SNP	other_allele	effect_allele	pval	beta	se	F-value
rs9439604	C	G	4.36315e-06	0.0375155	0.00816746	21.0983
rs10752913	A	G	3.20229e-06	0.0453571	0.00973873	21.6913
rs61820769	C	T	1.76791e-07	-0.113555	0.0217447	27.2713
rs945677	G	A	9.27492e-07	0.0394083	0.00803196	24.0731
rs79004665	C	T	4.43221e-07	-0.0558862	0.0110679	25.4964
rs4330896	G	A	1.61005e-06	0.0428656	0.0089358	23.0118
rs10864669	G	A	6.05508e-07	-0.0405143	0.00812	24.8946
rs10927317	C	T	4.46601e-06	-0.0569578	0.0124134	21.0535
rs7562858	C	T	2.69575e-06	-0.0377159	0.00803707	22.0218
rs59030950	T	A	1.62342e-06	0.0400373	0.00834909	22.9959
rs11121	C	T	4.61477e-06	0.0375122	0.0081876	20.9909
rs75429814	T	C	4.58036e-08	-0.0524604	0.00959604	29.8868
rs1468809	G	C	4.51378e-06	0.0389583	0.00849467	21.0333
rs12619893	G	A	1.26555e-06	0.0401563	0.00828804	23.4749
rs79011498	C	G	4.55355e-06	0.0761389	0.0166084	21.0164
rs191169844	C	A	3.44049e-07	0.0942099	0.0184814	25.985
rs74182380	G	A	2.40469e-08	-0.0842544	0.0150993	31.1366
rs71429719	G	A	3.41877e-07	-0.212714	0.0417187	25.9974
rs7596383	G	T	7.18356e-07	0.0435126	0.00877919	24.5652
rs149000340	C	T	1.47241e-06	-0.203264	0.0422153	23.1836
rs2127346	A	G	2.65027e-06	-0.0377658	0.00804175	22.0545
rs9866546	C	T	7.44149e-07	0.11291	0.0228126	24.4971
rs73818903	G	A	1.6615e-06	0.207922	0.0434007	22.9513
rs7617959	C	G	4.04352e-08	-0.0454893	0.00828744	30.1285
rs6550631	T	C	6.0274e-09	0.0469138	0.00806633	33.8259
rs6790388	A	G	2.53151e-06	-0.0390998	0.00830925	22.1424
rs6809083	T	A	3.89341e-06	-0.0544362	0.0117904	21.3166
rs3773087	T	C	6.06275e-07	-0.0580249	0.0116301	24.8921
rs535296604	T	C	2.08906e-06	0.183777	0.0387337	22.5115
rs77503032	T	A	4.3381e-06	0.0461213	0.0100384	21.1093
rs10865954	T	C	1.21787e-07	-0.0474109	0.00896101	27.9926
rs11719470	G	T	2.81274e-06	0.0379423	0.00810033	21.9403
rs2535627	T	C	4.62009e-08	-0.0441219	0.00807303	29.87
rs7427716	C	T	3.86011e-06	0.0490378	0.010617	21.3333
rs358923	C	T	3.19941e-06	0.041268	0.00886039	21.6931
rs2316662	A	G	9.50692e-07	-0.0485989	0.00991495	24.0255
rs9828034	C	A	2.35711e-07	-0.0432488	0.00836742	26.7156
rs6782465	C	T	3.03026e-06	0.0542924	0.0116289	21.7972
rs77548727	C	T	1.37921e-06	0.109183	0.0226145	23.3097
rs349801	C	A	2.40353e-06	0.0426945	0.00905285	22.242
rs6537109	A	G	2.76478e-07	0.0518978	0.0100992	26.4073
rs62344699	T	C	1.11465e-06	0.0424069	0.00870735	23.7193
rs10213166	T	C	9.18523e-07	-0.0396964	0.00808755	24.0917
rs17544505	G	A	3.52533e-06	0.150776	0.0325118	21.5071
rs62340608	A	T	1.01184e-06	0.0479358	0.00980417	23.9055
rs1921111	G	A	1.84009e-06	0.0389777	0.00817101	22.7552
rs76916440	G	T	3.6415e-06	0.0812544	0.0175463	21.4448
rs10065355	T	C	3.66877e-06	-0.0375589	0.00811327	21.4306
rs726520	G	A	1.37136e-06	0.0393734	0.00815333	23.3204
rs10478485	C	T	1.23146e-08	0.046004	0.00807752	32.4366
rs13185476	A	G	1.90871e-06	0.0473627	0.00994417	22.6848
rs2744236	A	G	3.11379e-06	-0.0394645	0.00846303	21.7451
rs12174489	C	T	4.02865e-07	0.0475802	0.00938911	25.6805
rs200465	T	A	1.56733e-07	-0.0532053	0.010145	27.5046
rs17205528	G	A	4.74056e-06	0.0555796	0.012146	20.9394
rs77578399	T	C	4.0606e-08	-0.0836794	0.0152472	30.1201
rs2842604	T	G	1.63829e-06	-0.0393304	0.00820481	22.9784
rs2397672	G	A	2.97324e-06	0.0406925	0.00870864	21.8337
rs4870060	G	A	2.7062e-07	-0.0427762	0.00831763	26.4488
rs978164	G	A	1.71684e-06	-0.0385725	0.0080625	22.8884
rs59111453	C	G	1.07897e-06	0.066053	0.0135447	23.7819
rs6955172	T	C	2.55276e-06	0.0400591	0.0085162	22.1264
rs10238960	C	T	3.49728e-07	0.0477595	0.00937479	25.9535
rs739511	G	A	2.23455e-06	0.040709	0.00860479	22.3821
rs12546793	C	G	9.60218e-07	-0.0399868	0.00816121	24.0062
rs2904662	G	A	6.42155e-07	0.040786	0.00819311	24.7813
rs79111079	G	C	1.80256e-06	-0.143865	0.0301326	22.7949
rs10092618	G	A	4.46478e-11	0.0589422	0.00894722	43.3987
rs10094625	A	G	3.90733e-06	-0.0381488	0.00826402	21.3098
rs10093007	G	A	8.43548e-07	-0.0441931	0.00897319	24.2558
rs12548983	T	C	1.25095e-06	-0.0394625	0.00814098	23.4972
rs16923640	G	A	3.69581e-06	0.0404091	0.00873183	21.4165
rs6415715	G	A	9.25998e-07	0.0507255	0.0103379	24.0762
rs1601612	C	T	3.61243e-06	0.0373018	0.00805217	21.4602
rs10811098	T	C	4.36677e-06	0.0372831	0.00811716	21.0968
rs146525128	G	A	1.61365e-06	0.159667	0.0332874	23.0076
rs1336189	C	A	5.71847e-07	-0.0403503	0.00806926	25.005
rs11039297	G	A	2.46422e-06	0.0445938	0.00946575	22.1942
rs12797282	A	G	1.89963e-06	0.0523564	0.0109904	22.6941
rs614514	T	C	7.8614e-07	-0.0397623	0.00805105	24.3915
rs4936278	G	C	2.49845e-07	-0.0470489	0.00912187	26.603
rs142261056	C	T	3.55967e-06	-0.0823325	0.0177611	21.4883
rs7298767	G	A	3.55189e-06	-0.0914439	0.0197247	21.4926
rs77683334	C	T	2.03578e-09	-0.131626	0.0219562	35.9393
rs145820691	C	T	9.43648e-07	-0.0824575	0.0168176	24.0399
rs1382823	T	G	2.66342e-07	0.0534237	0.0103819	26.4798
rs117632798	A	T	1.71542e-08	-0.0903028	0.0160154	31.7927
rs10505912	T	C	6.19798e-07	0.0745817	0.0149614	24.8496
rs17405662	C	T	2.6573e-07	-0.0520721	0.0101184	26.4842
rs145398340	T	C	1.08488e-06	-0.110536	0.0226713	23.7714
rs75989601	C	T	1.06016e-06	0.0427553	0.00876109	23.8157
rs7329463	A	T	3.56886e-06	-0.06648	0.0143429	21.4837
rs76892174	C	G	2.13236e-06	-0.0730805	0.0154163	22.4721
rs112672340	G	A	2.43893e-06	0.102262	0.0216971	22.2139
rs72652256	A	C	2.0488e-07	0.108105	0.0208101	26.9863
rs4772087	C	T	9.2238e-09	0.046928	0.00816931	32.9984
rs147170336	C	T	3.7449e-06	-0.087322	0.0188802	21.3912
rs7144406	A	G	2.42756e-06	0.0533722	0.0113218	22.2228
rs419055	A	T	4.35913e-06	0.0406439	0.00884818	21.1
rs145353455	G	A	2.65522e-06	-0.103087	0.0219529	22.0508
rs67774492	A	G	1.23777e-07	-0.0618501	0.0116967	27.9611
rs75384172	C	G	2.7937e-06	0.0762184	0.0162671	21.9533
rs1036810	G	C	1.51492e-06	-0.038844	0.00807692	23.129
rs993409	C	A	4.07727e-07	0.102045	0.0201458	25.6575
rs4702	G	A	3.53029e-07	-0.0412238	0.0080947	25.9355
rs153806	G	A	7.08207e-08	0.0436028	0.00809095	29.0422
rs215904	G	T	1.75825e-07	0.0429699	0.00822668	27.2822
rs554005300	T	A	1.08943e-07	0.140494	0.0264527	28.2082
rs746157	T	C	1.38134e-06	0.0512026	0.0106061	23.3063
rs1480567	T	C	3.77537e-09	0.0534148	0.00906296	34.7363
rs328344	C	T	2.58083e-06	0.0389587	0.00828621	22.1053
rs9901806	C	T	2.8827e-06	0.0383918	0.00820512	21.8931
rs34885931	C	T	4.99586e-06	-0.0380877	0.00834348	20.8389
rs145281382	C	T	5.42938e-09	0.103854	0.0178032	34.0291
rs73309596	C	T	1.11322e-07	0.0801437	0.0151009	28.1665
rs6503430	C	T	1.24371e-06	-0.0394603	0.00813859	23.5084
rs11079727	C	A	1.40414e-06	-0.0455047	0.00943217	23.275
rs28412876	G	T	1.64767e-07	0.042361	0.0080915	27.4078
rs62085661	C	G	4.22698e-10	-0.0557494	0.00892646	39.0051
rs112760572	G	A	4.21968e-06	0.104101	0.0226294	21.1623
rs1122927	C	A	1.81005e-06	-0.0443566	0.00929216	22.7868
rs12449763	A	T	2.72333e-06	-0.0493686	0.0105249	22.0022
rs62081501	G	A	1.31256e-07	0.0745451	0.0141262	27.8476
rs12326258	G	T	5.68643e-07	-0.0496692	0.00993072	25.0157
rs62099231	G	A	4.3389e-08	0.0441771	0.0080667	29.9918
rs8089704	A	C	1.55121e-06	-0.0452944	0.00942744	23.0835
rs12970682	G	A	1.21138e-08	-0.0485985	0.00852888	32.4685
rs80044408	G	T	2.88158e-06	-0.0599783	0.0128184	21.8938
rs6123193	C	T	1.85302e-06	-0.047922	0.010049	22.7418
rs9712368	T	C	2.35565e-06	0.0379212	0.00803373	22.2807
rs4468	T	C	1.24735e-06	0.0395938	0.0081671	23.5027
Note: Beta: Estimate coefficient; P-value: P-value from GWAS ; SE: standard error of coefficient estimate.
