# Supplementary material for: Anxiety disorders and adhesive capsulitis: a bidirectional Mendelian randomization study
Source: Front Immunol. 2024 Jan 8;14:1297477. doi: 10.3389/fimmu.2023.1297477 (PMC10800800; doi:10.3389/fimmu.2023.1297477)
Supplement: Supplementary file 2 [file Table_2.xlsx]

## Sheet: exposure.F
Supplementary table 2. Detailed information of F-value of SNPs
SNP	other_allele	effect_allele	pval	beta	se	F-value
rs3013777	T	C	4.68619e-10	-0.124333	0.0199594	38.8041
rs2068797	C	A	8.18182e-07	0.0955761	0.0193828	24.3145
rs113107817	C	T	7.90733e-07	0.24713	0.0500501	24.3804
rs73086256	G	C	2.21264e-06	0.169441	0.0358001	22.4011
rs967052	G	A	6.3975e-07	-0.100406	0.0201667	24.7885
rs1322844	G	A	1.01803e-06	0.0962826	0.0196973	23.8936
rs1611350	T	C	9.30701e-08	0.12461	0.0233363	28.5129
rs35973009	C	T	1.61681e-06	0.200203	0.0417418	23.0038
rs3131064	T	C	2.90028e-06	0.149303	0.0319176	21.8815
rs885952	C	T	2.38858e-10	0.124957	0.019728	40.1195
rs2596443	A	G	3.4261e-06	0.0934256	0.0201198	21.5618
rs2855812	G	T	3.5055e-09	0.129781	0.0219745	34.8806
rs2260051	A	T	1.71751e-12	0.135427	0.0191939	49.7833
rs9469051	G	C	1.31314e-07	-0.112751	0.0213665	27.8467
rs915894	T	G	2.5819e-07	0.105527	0.0204841	26.5395
rs377763	C	A	1.61819e-08	0.140003	0.0247857	31.906
rs3806155	A	T	8.51256e-09	0.230693	0.0400648	33.1545
rs3129886	T	C	3.01585e-10	0.136363	0.0216519	39.6644
rs9269037	T	C	3.4033e-07	0.122008	0.0239249	26.0062
rs2760994	C	T	7.83592e-08	0.106481	0.0198256	28.8464
rs9273338	A	T	4.56499e-10	0.120322	0.0193029	38.8548
rs9273367	A	T	2.86352e-19	0.187953	0.0209445	80.5302
rs9275211	T	C	5.24083e-11	0.16771	0.0255503	43.085
rs11244	G	A	1.52848e-08	0.119264	0.0210776	32.0167
rs2071465	C	G	8.09338e-07	0.0971584	0.0196952	24.3355
rs6928350	G	C	1.86376e-07	0.2051	0.0393482	27.1695
rs6903171	G	C	1.06155e-06	0.143662	0.0294397	23.8132
rs12667917	T	C	6.75865e-07	-0.0987174	0.01987	24.6826
rs75013596	C	T	7.4986e-07	-0.522013	0.1055	24.4826
rs78357512	G	A	2.33072e-06	-1.51918	0.321697	22.301
rs4606132	C	T	3.54217e-06	0.0940504	0.0202844	21.4979
rs2765987	T	C	3.51318e-07	-0.29516	0.0579472	25.9448
rs1254851	A	C	2.88151e-06	0.107164	0.0229027	21.894
rs6584190	T	C	6.14979e-07	0.136445	0.0273632	24.8646
rs10860184	G	A	4.56415e-06	0.111867	0.0244043	21.0122
rs1042704	G	A	1.0837e-09	0.140841	0.0231016	37.1684
rs3803357	C	A	2.20409e-06	-0.0920093	0.0194369	22.4083
rs8028182	G	T	4.13171e-06	0.110897	0.0240837	21.2028
rs533245309	T	C	1.03958e-06	0.190997	0.0391068	23.8533
rs11856606	G	A	1.27198e-07	0.166383	0.031495	27.9084
rs8051589	C	T	6.9989e-07	0.583125	0.117533	24.6152
rs17801555	G	A	3.84778e-06	-0.176698	0.0382509	21.3393
rs17410557	T	C	2.47469e-06	0.0925038	0.019639	22.1861
rs12628506	C	T	3.07914e-06	0.203676	0.0436561	21.7666
rs9330806	A	G	1.62768e-08	0.130435	0.0230959	31.8947
rs10448607	C	A	2.35613e-09	0.129728	0.0217259	35.6543
rs62228062	A	G	2.57158e-21	0.213187	0.0224909	89.8479
Note: Beta: Estimate coefficient; P-value: P-value from GWAS ; SE: standard error of coefficient estimate.
